# Supplementary material for: Critical Assessment of a Structure-Based Screening Campaign for IDO1 Inhibitors: Tips and Pitfalls
Source: Int J Mol Sci. 2022 Apr 2;23(7):3981. doi: 10.3390/ijms23073981 (PMC8999677; doi:10.3390/ijms23073981)
Supplement: Supplementary file 1 [file ijms-23-03981-s001.zip]

Archive with 1 entries (1 files):
- ijms-1653968-supplementary.pdf
